# Supplementary material for: Impact of wheat straw incorporation and fertilizer reduction on peanut yield and soil functions
Source: Front Plant Sci. 2026 May 29;17:1828860. doi: 10.3389/fpls.2026.1828860 (PMC13259653; doi:10.3389/fpls.2026.1828860)
Supplement: Supplementary file 1 [file Table1.xlsx]

## Sheet: Sheet1
Supplementary Table S1. Soil extracellular enzyme activities under different wheat straw incorporation regimes.
Enzyme functional category	Enzyme	CT	SI	SD	SDR	SM	SMR
C-cycling hydrolases	S-BG(U/h/g )	329.17±26.79	549.00±7.079	686.60±70.56	473.13±52.23	487.07±42.66	351.77±54.01
	S-CBH(U/h/g )	56.77±5.37	60.47±9.34	81.40±9.64	64.77±8.99	48.77±8.35	35.37±5.39
	S-BX(U/h/g )	156.83±7.74	245.97±11.98	304.47±30.07	239.17±8.27	173.37±9.51	145.57±11.79
N-cycling hydrolases	S-NAG(U/h/g )	190.90±31.41	270.17±100.71	494.90±81.13	286.57±35.49	219.30±32.65	160.63±4.35
	S-LAP(U/h/g )	139.10±8.81	261.00±20.32	280.10±21.47	229.80±31.52	163.13±9.34	113.43±7.51
P-cycling hydrolase	S-ACP(U/h/g )	1915.97±34.24	2525.77±56.13	2893.40±114.25	2259.57±162.98	2073.70±132.60	1821.73±116.71
Oxidative enzymes	S-POD(U/h/g )	2305.43±114.31	2379.30±23.15	2434.80±108.96	2309.77±61.41	2231.10±14.21	1981.77±124.89
	S-PPO(U/h/g )	318.23±11.26	315.78±18.69	349.90±20.80	338.13±13.46	304.47±17.65	280.67±16.28
